# Supplementary material for: 2D/2D Phosphorus-Doped g-C3N4/Bi2WO6 Direct Z-Scheme Heterojunction Photocatalytic System for Tetracycline Hydrochloride (TC-HCl) Degradation
Source: Int J Environ Res Public Health. 2022 Nov 13;19(22):14935. doi: 10.3390/ijerph192214935 (PMC9691143; doi:10.3390/ijerph192214935)
Supplement: Supplementary file 1 [file ijerph-19-14935-s001.zip]

Archive with 1 entries (1 files):
- ijerph-2005181-supplementary.pdf
